# Supplementary material for: Determination of the Concentration of Silver Atoms in Hydrosol Nanoparticles
Source: Nanomaterials (Basel). 2022 Sep 6;12(18):3091. doi: 10.3390/nano12183091 (PMC9504487; doi:10.3390/nano12183091)
Supplement: Supplementary file 1 [file nanomaterials-12-03091-s001.zip]

Archive with 1 entries (1 files):
- nanomaterials-1890069-supplementary.pdf
